# Supplementary material for: Genome-Wide Identification and Low Temperature Responsive Pattern of Actin Depolymerizing Factor (ADF) Gene Family in Wheat (Triticum aestivum L.)
Source: Front Plant Sci. 2021 Feb 24;12:618984. doi: 10.3389/fpls.2021.618984 (PMC7943747; doi:10.3389/fpls.2021.618984)
Supplement: Supplementary Table 1 — The data of genome sequences used in this study. [file Table_1.XLSX]

## Sheet: Table S1
Table S1. The data of genome sequences used in this study
Species	Reference Genome version	Download link
Arabidopsis thaliana	TAIR10	http://plants.ensembl.org/Arabidopsis_thaliana/Info/Index
Oryza sativa	IRGSP-1.0	http://plants.ensembl.org/Oryza_sativa/Info/Index
Zea mays	B73_RefGEN_v4	http://plants.ensembl.org/Zea_mays/Info/Index
Triticum urartu	ASM34745v1	http://plants.ensembl.org/Triticum_urartu/Info/Index
Triticum dicoccoides	WEWSeq_v.1.0	http://plants.ensembl.org/Triticum_dicoccoides/Info/Index
Aegilops tauschii	Aet_v4.0	http://plants.ensembl.org/Aegilops_tauschii/Info/Index
Hordeum vulgare	IBSC_v2	http://plants.ensembl.org/Hordeum_vulgare/Info/Index
Triticum turgidum	Svevo.v1	http://plants.ensembl.org/Triticum_turgidum/Info/Index
Triticum aestivum	RefSeq v1.1	http://plants.ensembl.org/Triticum_aestivum/Info/Index
