# Supplementary material for: Genome-Wide Identification and Low Temperature Responsive Pattern of Actin Depolymerizing Factor (ADF) Gene Family in Wheat (Triticum aestivum L.)
Source: Front Plant Sci. 2021 Feb 24;12:618984. doi: 10.3389/fpls.2021.618984 (PMC7943747; doi:10.3389/fpls.2021.618984)
Supplement: Supplementary Table 2 — Specific primers used in this study. [file Table_2.xlsx]

## Sheet: Table S2
	Table S2. Specific primers used in this study
Experiments	Gene name	F(5'-3')	R(5'-3')
RT-PCR	TaADF16	GGTCACGGCCCTCCTATA	CCTTCACGCACTCCTCATT
	TaADF11	TACGATCTGCAGCCATGG	AATCTTGGCCCTTATCCTCG
	TaADF10	TGTACAAGATCGACGAGCGG	TCGCGTACAGGATCTTGG
	TaADF12	ACGACCCGCAGCCATGG	TTACGCGGCGACGAGCTCCT
	TaADF15	CGGAGGATGTGCCAAAGA	GCTGATTTCGCTCGGGTC
	TaADF22	AACACTCATCACCGCCAACC	ACGCCTTCACGCACTCCTC
	TaADF18	TTATCGGAGGACTCGGCCGG	CGTGAGGATGTCGAGCGTGAG
	TaADF19	TGCACCGCTTCATAACCT	CCTGCTCTTTGGCACATC
	TaADF14	ATGGCCTTCATGCGCACC	CGCATATCTGCAGTCGTTTTCTG
	TaADF20	TTAATGGCGTTCATGCGCACCT	TATCTGCAGTCATTCTCTGGG
	TaGAPDH	TAAGGGTGGTGCCAAGAAGGT	AGCAAGAGGAGCAAGGCAGT
	TaTEF1-α	TGGTGTCATCAAGCCTGGTATGGT	ACTCATGGTGCATCTCAACGGACT
	AtCOR47	GGGGAAGAAGGAAGAGGA	CTGTTGGATCGGTGAAGC
	AtCOR15B	GCATGGGTTCTTCTTTCC	TTGTGGCTTCGTTGAGGT
	AtCOR15A	TCAGTTCGTCGTCGTTTC	CCAATGTATCTGCGGTTT
	AtCBF2	CTGTGCCAAGGAAATCCA	AACATCGCCTCTTCATCC
	AtCBF3	TTGCGCTAAGGACATCCA	TCGGCATCTCAAACATCG
	AtCBF1	GGAACAGAGCGAAGGTGC	TAACTCCAAAGCGACACG
	AtRD22	CCAAACACTCCCATTCCC	ACACCTCCCTTTCCAACG
	AtUBQ10	CACACTCCACTTGGTCTTGCGT	TGGTCTTTCCGGTGAGACTCTTCA
	AtTUB2	ATCCGTGAAGAGTACCCAGAT	AAGAACCATGCACTCATCAGC
Sublcellular localization	TaADF16	cagtGGTCTCacaacatgactttatctcgccgaca	cagtGGTCTCatacaggtggtgtagtccttgagga
	TaADF11	cgatGGTCTCacaacatggcaatggcttacaaga	cagtGGTCTCatacattgcgcgcgctctctgatg
	TaADF15	cgatGAAGACaacaacatggcaaacgcttcgtcag	cagtGAAGACaatacagtgcgcgcgctccttga
	TaADF14	cgatCGTCTCacaacatggccttcatgcgcacct	cagtCGTCTCatacagtgcgcccggtcgcggag
