# Supplementary material for: Genome-Wide Identification and Low Temperature Responsive Pattern of Actin Depolymerizing Factor (ADF) Gene Family in Wheat (Triticum aestivum L.)
Source: Front Plant Sci. 2021 Feb 24;12:618984. doi: 10.3389/fpls.2021.618984 (PMC7943747; doi:10.3389/fpls.2021.618984)
Supplement: Supplementary Table 3 — The information of ADF protein of different plant species in this study. [file Table_3.XLSX]

## Sheet: Table S3
Table S3. The information of ADF protein of different plant specises in this study
Specises	Gene Name	Gene ID	Fasta of ADF Protein
Aegilops tauschii (Aet)	AetADF1	AET4Gv20574800.1	MAMAYKMATEGMNIKEECKRWFTEMKWKKVHRFVVYKIDERTRAVLVDKVGGPGEGYEELVAALPGDDCRYAVFDFDFVSVDNCQKSKIFFIAWSPAASRIRAKILYATSKQGLRRVLEGVHYEVQATERSEMGFDVIRERAQ
	AetADF2	AET5Gv21108200.1	MANAVSGVAVSEECVRAFQELRAGRAHRFVVYKMDDAVQRVVVDKVGGRDAGFDDLTAALPTADCRYAVYDLDFTIGDATAKGADGEAPRSKIFFISWSPASAEVKSKMIYASSNEGFKKELDGTQIDVQATDPSELTLDILKDHAT
	AetADF3	AET5Gv20962200.1	MAFMRTSSNASSGMGVAPDIRETFLELQMKKAFRYVIFKIEEKQKQVVVEKTGATTESYDDFLACLPENDCRYALYDFDFVTGENVQKSKIFFIAWSPDTSRIRAKMLYSTSKDRIKQELDGFHYEIQATDPTEVELDVLRDRAH
	AetADF4	AET5Gv21108300.2	GGRPDDSTHQKGGRASRASSNSKLGSTQPSPPPAIHPFPLPGGFPPLPSSAMANASSGAGIHDDCKLRFVELKSKRMHRFITYRLENQKEVIVDQTGEREATYEDFTKTLPENDCRFAVFDFDFTTPEDVPKSRIFYIFWSPDTAKVRSKMTYASTNEKFKRTLDGIQIEMQATDPSEISLDVIKERAH
	AetADF5	AET5Gv21107600.2	MIPLPPAPSSTRPEQSAPSMSTATSQRLHVRVHPRTPLTLSRRHGHGPPIKSPHPTLLNQQHSSPPTISFQSSYQFQFSTQIFSSGQPPDPSTMANSVSGVAVNEECVKAFQELRADRKHRFVVYKMDDDAQQVVVDKVGALDATFDDLAAAMPADDCRYAVYDLDFVSEDSAGETPRSKIFFIHWSPESADARNKMLYASSTEGLKKELDGVQIDVQATDASELTLDILKDYTT
	AetADF6	AET1Gv20083800.1	MAVDDECKLKFLELKAKRTHRFIIYKIDDKKKMVVVEKVGEPALNYEDFAASLPTNECRYAIFDYDFVTEENCQKSKIFFVAWSPDTARVRSKMIYASSKERFKRELDGIQVELQATDPTEVGFDVIQGRAN
	AetADF7	AET2Gv20910900.1	VASGAPSVERRENPSSAMANSASGMAVSDECKLKFQELKAKRSFRFITFKINEQSQQVVVDRVGQPGETYADFTATIPADECRYAVFDFDFVTDENCQKSKIFFISWSPDTSRVRSKMLYASSKDRFKRELDGYQVELQATEPSEMTLDIVKARAL
	AetADF8	AET1Gv20476700.1	SSIRFLDPASHRKTKLIPPQPNLLHRPWDRSLGPPASLGSTSATPPRDQDLGEREHMALAAAAALAWPCLVSSHPQPLSAPPLLTPPPGFLGGNSNSAMEFLGFTLMGGNSPAWIDVPERSKSAFMELKRRKVHRYVIFKIDDITEEVVVEKTGAPGESYDDFTASLPVDDCRYAVYDLDFVSDDNCHKSKIFFISWSPDDSRIRAKTIYAVSRNQFRHELDGVHFEIQATDPDDMDLEVLRVRANRT
Arabidopsis thaliana (At)	AtADF1	AT3G46010.1	MANAASGMAVHDDCKLRFLELKAKRTHRFIVYKIEEKQKQVVVEKVGQPIQTYEEFAACLPADECRYAIYDFDFVTAENCQKSKIFFIAWCPDIAKVRSKMIYASSKDRFKRELDGIQVELQATDPTEMDLDVFRSRAN
	AtADF2	AT3G46000.1	MANAASGMAVHDDCKLKFMELKAKRTFRTIVYKIEDKQVIVEKLGEPEQSYDDFAASLPADDCRYCIYDFDFVTAENCQKSKIFFIAWSPDTAKVRDKMIYASSKDRFKRELDGIQVELQATDPTEMGLDVFKSRTN
	AtADF3	AT5G59880.1	MANAASGMAVHDDCKLKFMELKTKRTHRFIIYKIEELQKQVIVEKIGEPGQTHEDLAASLPADECRYAIFDFDFVSSEGVPRSRIFFVAWSPDTARVRSKMIYASSKDRFKRELDGIQVELQATDPTEMDLDVFKSRAN
	AtADF4	AT5G59890.1	MANAASGMAVHDDCKLRFLELKAKRTHRFIVYKIEEKQKQVIVEKVGEPILTYEDFAASLPADECRYAIYDFDFVTAENCQKSKIFFIAWCPDVAKVRSKMIYASSKDRFKRELDGIQVELQATDPTEMDLDVLKSRVN
	AtADF5	AT2G16700.1	MAMAFKMATTGMRVTDECTSSFMDMKWKKVHRYIVFKIEEKSRKVTVDKVGGAGESYHDLEDSLPVDDCRYAVFDFDFVTVDNCRKSKIFFIAWSPEASKIRAKILYATSKDGLRRVLEGIHYELQATDPTEMGFDIIQDRAK
	AtADF6	AT2G31200.1	MSFRGLSRPNAISGMGVADESKTTFLELQRKKTHRYVVFKIDESKKEVVVEKTGNPTESYDDFLASLPDNDCRYAVYDFDFVTSENCQKSKIFFFAWSPSTSGIRAKVLYSTSKDQLSRELQGIHYEIQATDPTEVDLEVLRERAN
	AtADF7	AT4G25590.1	MANAASGMAVEDECKLKFLELKSKRNYRFIIFRIDGQQVVVEKLGNPDETYDDFTASLPANECRYAVFDFDFITDENCQKSKIFFIAWSPDSSRVRMKMVYASSKDRFKRELDGIQVELQATDPSEMSFDIIKSRAL
	AtADF8	AT4G00680.1	MANSASGMHVNDECKIKFLELKAKRTYRFIVFKIDEKAQQVQIEKLGNPEETYDDFTSSIPDDECRYAVYDFDFTTEDNCQKSKIFFIAWSPDTSRVRSKMLYASSKDRFKREMEGIQVELQATDPSEMSLDIIKGRLNL
	AtADF9	AT4G34970.1	MALKTATSGMWMTDDCKKSFMEMKWKKVHRYVVYKLEEKSRKVTVDKVGAAGESYDDLAASLPEDDCRYAVFDFDYVTVDNCRMSKIFFITWSPEASRIREKMMYATSKSGLRRVLDGVHYELQATDPTEMGFDKIQDRAK
	AtADF10	AT1G01750.1	MANSASGMHVSDECKLKFLELKAKRNYRFIVFKIDEKAQQVMIDKLGNPEETYEDFTRSIPEDECRYAVYDYDFTTPENCQKSKIFFIAWSPDTSRVRSKMLYASSKDRFKRELDGIQVELQATDPSEMSLDIIKGRVNL
	AtADF11	AT3G45990.1	MVLHDDCKLTFLELKERRTFRSIVYKIEDNMQVIVEKHHYKKMHGEREQSYEEFANSLPADECRYAILDIEFVPGERKICFIAWSPSTAKMRKKMIYSSTKDRFKRELDGIQVEFHATDLTDISLDAIRRRIN
	AtADF12	AT5G52360.1	MANAASGMAVEDECKLKFLELKAKRNYRFIIFRIDGQQVVVEKLGSPQENYDDFTNYLPPNECRYAVYDFDFTTAENIQKSKIFFIAWSPDSSRVRMKMVYASSKDRFKRELDGIQVELQATDPSEMSLDIIKSRAL
Hordeum vulgare (Hv)	HvADF1	HORVU0Hr1G000200.1	MANAASGMAVDDECKLKFLELKAKRTHRFIIYKIDDKKKMVVVEKVGEPALNYEDFAASLPTNECRYAIFDYDFVTEENCQKSKIFFVAWSPDTARVRSKMIYASSKERFKRELDGIQVELQATDPTEVGFDVIQGRAN
	HvADF2	HORVU5Hr1G100770.1	RTPRSEPSSSSPHTNGRSQQRSAPPRKKENSNGKNNLPPSACDRRGAAAHLCPDPMAFMRTSSNASSGMGVAPDIRETFLELQMKKAFRYVIFKIEEKQKQVVVEKTGATTESYDDFLACLPENDCRYALYDFDFVTGENVQKSKIFFIAWSPDTSRIRAKMLYSTSKDRIKQELDGFHYEIQATDPTEVELDVLRDRAH
	HvADF3	HORVU5Hr1G045770.1	QHIITANHQLSSYEQLLSQHQHTQIFPRSSQPPDPSTMANSVSGVAVSEECVKVFQELRAERKHRFVVYKMDDDADAQQVVVDKVGGLEASFDDLAAAMPADDCRYAVYDLDFVSEDSAGDTPRSKIFFIHWSPEAADSRSKMVYASSTEGLKKELDGVQIDVQATDASELTLDILKDYTT
	HvADF4	HORVU5Hr1G113060.1	SRHHRCRRRRPSAHTYVYTSMTLSRRHGHAHPIKSPHETLLNQQHIITANHQLSSYEQLLSQHQHTQIFPRSSQPPDPSTMANSVSGVAVSEECVKVFQELRAERKHRFVVYKMDDDADAQQVVVDKVGGLEASFDDLAAAMPADDCRYAVYDLDFVSEDSAGDTPRSKIFFIHWSPEAADSRSKMVYASSTEGLKKELDGVQIDVQATDASELTLDILKDYTT
	HvADF5	HORVU5Hr1G113010.1	SNPSTPSPFPSPSPPDSSFPSRLPSSAMANASSGAGIHDDCKLRFVELKSKRMHRFITYRLENQKEVIVDQTGQRDATYEDFTTPEDVPKSRIFYIFWSPDTAKVRSKMTYASTNEKFKRTLDGIQIEMQATDPSEISLDVIKERAH
	HvADF6	HORVU2Hr1G053580.1	SLSXRFYTSCRGLCRANSASGLAVHDDCKIKFSDLKARRSFRFIVFKIDEKTMEIKVERLGETSYGYEEFTNSLPANECRYAVYDLDFVTDENCQKSKIFFFSWSPDTARTRSKMLYASSKDRFRREMDGIQCEIQATDPSEMSLDIIKGRAH
	HvADF7	HORVU5Hr1G045750.1	NGTPLRNTRTSSLLQHHHKDLDFPEPTSRHSMANAVSGVAVSEECVRAFQELRAGRAHRFVVYKMDDAVHRVVVDKVGGRDAGFDDLAAALPADDCRYAVYDLDFTVGDATAKGADGEAPRSKIFFISWSPTSAEVKSKMVYASSNEGFKKELDGTQIDVQATDPGELTLDILKDHAT
	HvADF8	HORVU2Hr1G053570.1	MANSASGLAVHDDCKIKFSDLKARRSFRFIVFKIDEKTMEIKVERLGETSYGYEEFTNSLPANECRYAVYDLDFVTDENCQKSKIFFFSWSPDTARTRSKMLYASSKDRFRREMDGIQCEIQATDPSEMSLDIIKGRAH
	HvADF9	HORVU4Hr1G063830.6	MAMAYKMATEGMNIKEECKRWFTEMKWKKVHRFVVYKIDERTRAVLVDKVGGPGEGYEELVAALPTDDCRYAVFDFDFVSVDNCQKSKIFFIAWSPAASRIRAKILYATSKQGLRRVLDGVHYEVQATDPSEMGFDVIRERAQ
	HvADF10	HORVU2Hr1G097130.1	MANSASGMAVSDECKLKFQDLKAKRSFRFITFKINENTQQVVVDRVGQPGDTYADFTASMPADECRYAVFDFDFVTDENCQKSKIFFISWSPDSSRVRSKMLYASSKDRFKRELDGIQVELQATEPSEMSMDIVKARAL
	HvADF11	HORVU1Hr1G048450.1	MALAAAPAALAWPSLGGNSPAWIDVPERSKSAFMELKRRKVHRYVIFKIDDSTEEVVVEKTGSPGESYDDFTASLPVDDCRYAVYDLDFVSDDNCRKSKIFFISWSPDDSRIRAKTIYAVSRNQFRHELDGVHFEIQATDPDDMDLEVLRVRANRT
Oryza sativa (Os)	OsADF1	Os02t0663800-01	MSNSASGMAVCDECKLKFLELKAKRSFRFIVFKINEKVQQVVVDRLGQPGESYDDFTACLPADECRYAVFDFDFVTDENCQKSKIFFISWAPDTSRVRSKMLYASSKDRFKRELDGIQVELQATDPSEMSMDIVKSRAL
	OsADF2	Os10t0521100-01	MEILGFTVMGGGGSPAWIEVPEKSKSAFWELKRRKVHRYVIFKIDDRREEIVVEKTGAPGESYDDFTASLPADDCRYAVYDLDFVSDDNCRKSKIFFISWSPSVSRIRAKTIYAVSRNQFRHELDGVHFEIQATDPDDMDLEVLRGRANRT
	OsADF3	Os03t0820600-01	MANSSSGVAIHDDCKLKFNELQSKRMHRFITFMMDNKGKEIIVDKIGDRTTSYEDFTSSLPEGDCRFAIYDFDFLTAEDVPKSRIFYILWSPDNAKVRSKMLYASSNERFKKELNGIQLEVQATDAGEISLDALKDRVK
	OsADF4	Os05t0113400-01	ANAASGMAVDDECKLKFLELKAKRTYRFIIYKIDEKKKMVVVEKVGEPVLNYDDFAASLPANECRYAIFDYDFVTEENCQKSKIFFIAWSPDTSRVRSKMIYASSKDRFKRELDGIQVELQATDPTEVGLDVIRGRAN
	OsADF5	Os03t0820500-01	MANATSGVAVSEECKARFQELRAGRAHRFVVFKIDDAMRQVVVDRVGPRDAGFDELTASLPADGCRYAVYDHDFTVSDATATAAAGEGGEAPRSKIFFVSWSPAAADVRSKMVYASSNEGFKKELDGVQIDLQATDPSELTLDVLKDHTS
	OsADF6	Os04t0555700-01	MANSASGMAVGDECKLKFQELKSKRSFRFITFKIDERTQQVVVDRLGQPGDTYDDFTASMPASECRYAVFDFDFVTDENCQKSKIFFISWSPDTSKVRSKMLYASSKDRFKRELDGIQVELQATDPSEMSMDIVKARAL
	OsADF7	Os03t0780400-01	MAFMRSHSNASSGMGVAPDIRDTFLELQMKKAFRYVIFKIEEKQKQVVVEKTGATTESYDDFLASLPENDCRYALYDFDFVTGENVQKSKIFFIAWSPSTSRIRAKMLYSTSKDRIKQELDGFHYEIQATDPTEVDLEVLRERAH
	OsADF8	Os07t0297500-00	GGGSPAWIEVPEKSKSAFWELMRRKVHRYVIFKIDDRREEIVVEKTGAPWESYDDFTASLPADAVYDLDFVSDDNCRKSKIFFISWLVFLCPCFSSLSASLLGALGWRLACCLVSVSVFCGNSELVKQLNSVHCEFVTYQMRYCYTFLIHRINWSTPNTNNRPFPVKNKNKKRPFIARIYIYKATYLLSSLTNDMLSSEMYWRTAGSVVFSSYSSLTNDILMCSDKQQTQFD
	OsADF9	Os03t0243100-01	MAMAYKMATEGMNVKEECQRWFMEMKWKKVHRFVVYKIDERSRAVLVDKVGGPGEGYEELVAALPTDDCRYAVFDFDFVTVDNCQKSKIFFIAWSPTASRIRAKILYATSKQGLRRVLDGVHYEVQATDSSEMGYDVIRGRAQ
	OsADF10	Os12t0628100-01	MAFVRSRANASSGIGVAAECKQTFLELQRKKSHRYVIFKIDDKCKEVVVEKTGSSTESFDDFMDSLPESDCRYAIYDFDFVTEENCQKSKIFFVAWSPSVSRIRAKMLYATSKERFRRELDGVHYEIQATDPSELDIELLRERAH
	OsADF11	Os07t0484200-01	MANSASGLAVNDECKFKFQELKTRRGFRFIVFKIDDKAMEIKVERLGQTAEGYEDFAATLPADECRYAVYDLDFVTDENCQKSKIFFFSWSPDTARTRSKMLYASSKDRFRRELDGIQCEIQATDPSEMSLDIIRARAH
Triticum aestivum (Ta)	TaADF1	TraesCS1A02G183100.1	MEFLGFTLMGGNSPAWIDVPERSKSAFMELKRRKVHRYVIFKIDDSTEEVVVEKTGAPGESYDDFTASLPVDDCRYAVYDLDFVSDDNCRKSKIFFISWSPDDSRIRAKTIYAVSRNQFRHELDGVHFEIQATDPGDMDLEVLRVRANRT
	TaADF2	TraesCS1B02G197600.1	MEFLGFTLMGGNSPAWIDVPERSKSAFMELKRRKVHRYVIFKIDDSTEEVVVEKTGAPGESYDDFTASLPVDDCRYAVYDLDFVSDDNCRKSKIFFISWSPDDSRIRAKTIYAVSRNQFRHELDGVHFEIQATDPDDMDLEVLRVRANRT
	TaADF3	TraesCS1D02G186600.1	MEFLGFTLMVGGNSPAWIDVPERSKSAFMELKRRKVHRYVIFKIDDITEEVVVEKTGAPGESYDDFTASLPVDDCRYAVYDLDFVSDDNCRKSKIFFISWSPDDSRIRAKTIYAVSRNQFRHELDGVHFEIQATDPDDMDLEVLRVRANRT
	TaADF5	TraesCS2A02G227300.1	MANSASGLAVHDDCKIKFSDLKARRSFRFIVFKIDEKSMEIKVERLGETSYGYEEFTNSLPADECRYAVYDLDFVTDENCQKSKIFFFSWSPDTARTRSKMLYASSKDRFRREMDGIQCEIQATDPSEMSLDIIKSRAH
	TaADF4	TraesCS2A02G410700.1	MAVSDECKLKFQELKAKRSFRFITFKINEQTQQVVVDRVGQPGETYADFTATIPADECRYAVFDFDFVTDENCQKSKIFFISWSPDTSRVRSKMLYASSKDRFKRELDGYQVELQATEPSEMTLDIVKARAL
	TaADF6	TraesCS2B02G255200.1	MANSASGLAVHDDCKIKFSDLKARRSFRFIVFKIDEKSMEIKVERLGETGYGYEEFTNSLPADECRYAVYDLDFVTDENCQKSKIFFFSWSPDTARTRSKMLYASSKDRFRREMDGIQCEIQATDPSEMSLDIIKSRAH
	TaADF7	TraesCS2B02G429500.1	MANSASGMAVSDECKLKFQELKAKRTFRFITFKINEHSQQVVVDRVGQPGETYADFTATIPADECRYAVFDFDFVTDENCQKSKIFFISWSPDTSRVRSKMLYASSKDRFKRELDGYQVELQATDPSEMTLDVVKARAL
	TaADF8	TraesCS2D02G408100.1	MAVSDECKLKFQELKAKRSFRFITFKINEQSQQVVVDRVGQPGETYADFTATIPADECRYAVFDFDFVTDENCQKSKIFFISWSPDTSRVRSKMLYASSKDRFKRELDGYQVELQATEPSEMTLDIVKARAL
	TaADF9	TraesCS2D02G235200.1	MANSASGLAVHDDCKIKFSDLKARRSFRFIVFKIDEKSMEIKVERLGETSYGYEEFTNILPADECRYAVYDLDFVTDENCQKSKIFFFSWSPDTARTRSKMLYASSKDRFRREMDGIQCEIQATDPSEMSLDIIKSRAH
	TaADF10	TraesCS4A02G071400.1	MAMAYKMATEGMNIKEECKRWFTEMKWKKVHRFVVYKIDERTRAVLVDKVGGPGEGYDELVAALPGDDCRYAVFDFDFVSVDNCQKSKIFFIAWSPAASRIRAKILYATSKQGLRRVLEGVHYEVQATERSEMGFDVIRERAQ
	TaADF11	TraesCS4B02G227300.1	MAMAYKMATEGMNIKEECKRWFTEMKWKKVHRFVVYKIDERTRAVLVDKVGGPGEGYDELVAALPGDDCRYAVFDFDFVSVDNCQKSKIFFIAWSPAASRIRAKILYATSKQGLRRVLEGVHYEVQATERSEMGFDVIRERAQ
	TaADF12	TraesCS4D02G228100.1	MAMAYKMATEGMNIKEECKRWFTEMKWKKVHRFVVYKIDERTRAVLVDKVGGPGEGYEELVAALPGDDCRYAVFDFDFVSVDNCQKSKIFFIAWSPAASRIRAKILYATSKQGLRRVLEGVHYEVQATERSEMGFDVIRERAQ
	TaADF14	TraesCS5A02G416100.1	MAFMRTSSNASSGMGVAPDIRETFLELQMKKAFRYVIFKIEEKQKQVVVEKTGATTESYDDFLACLPENDCRYALYDFDFVTGENVQKSKIFFIAWSPDTSRICAKMLYSTSKDRIKQELDGFHYEIQATDPTEVKLDVLRDRAH
	TaADF16	TraesCS5A02G478500.1	MTLSRRHGHGPPIKSPYQTLLNQQHSSHPTISFQSSYQFPSQHQHTDFSSGQPPDPSTMANSVSGVAVNEECVKVFQELRAERKHRFVVYKMDDDAQQVVVDKVGALDATFDDLAAAMPADDCRYAVYDLDFVSEDSAGDTPRSKIFFIHWSPESADARNKMLYASSTEGLKKELDGVQIDVQATDASELTLNILKDYTT
	TaADF13	TraesCS5A02G478800.1	MANAVSGVAVSEECVRAFQELRAGRAHRFVVYKMDDAVQRVVVDKVGGRDAGFDDLAAALPADDCCYAVYDLDFTVGDATAKGADGEAPRSKIFFISWSPASAEVKSKMIYASSNEGFEKELDGTQIDVQATDPSELTLDILKDHAT
	TaADF15	TraesCS5A02G478900.1	MANASSGAGIHDDCKLRFVELKSKRMHRFITYRLENQKEVIVDQTGEREATYEDFTKTLPENDCRFAVFDFDFTTPEDVPKSRIFYIFWSPDTAKVRSKMTYASTNEKFKRTLDGIQIEMQATDPSEISLDVIKERAH
	TaADF18	TraesCS5B02G491500.1	MANSVSGVAVNEECVKAFQELRAERKHRFVVYKMDDDAQQVVVDKVGALDATFDDLAAAMPADDCRYAVYDLDFVSEDSAGETPRSKIFFIHWSPESADARNKMLYASSTEGLKKELDGVQIDVQATDASELTLDILKDYTT
	TaADF17	TraesCS5B02G491800.1	MANAVSGVAVSEECVRAFQELRAGRAHRFVVYKMDDAVQQVVVDKVGGRDAGFDDLAAALPADDCRYAVYDLDFTVGDATAKGADGEAPRSKIFFISWSPASAEVKSKMIYASSNEGFKKELDGTQIDVQATDPSELTLDILKDHAT
	TaADF20	TraesCS5D02G423800.1	MAFMRTSSNASSGMGVAPDIRETFLELQMKKAFRYVIFKIEEKQKQVVVEKTGATTESYDDFLACLPENDCRYALYDFDFVTGENVQKSKIFFIAWSPDTSRIRAKMLYSTSKDRIKQELDGFHYEIQATDPTEVELDVLRDRAH
	TaADF22	TraesCS5D02G491900.1	MIPLPPAPSSTRPEQSAPSMSTATSQRLHVRVHPRTPLTLSRRHGHGPPIKSPHPTLLNQQHSSPPTISFQSSYQFQFSTQIFSSGQPPDPSTMANSVSGVAVNEECVKAFQELRADRKHRFVVYKMDDDAQQVVVDKVGALDATFDDLAAAMPADDCRYAVYDLDFVSEDSAGETPRSKIFFIHWSPESADARNKMLYASSTEGLKKELDGVQIDVQATDASELTLDILKDYTT
	TaADF21	TraesCS5D02G492300.1	MANAVSGVAVSEECVRAFQEMRAGRAHRFVVYKMDDAVQRVVVDKVGGRDAGFDDLTAALPTADCRYAVYDLDFTVGDATAKGADGEAPRSKIFFISWSPASAEVKSKMIYASSNEGFKKELDGTQIDVQATDPSELTLDILKDHAT
	TaADF19	TraesCS5D02G492400.1	MANASSGAGIHDDCKLRFVELKSKRMHRFITYRLENQKEVIVDQTGEREATYEDFTKTLPENDCRFAVFDFDFTTPEDVPKSRIFYIFWSPDTAKVRSKMTYASTNEKFKRTLDGIQIEMQATDPSEISLDVIKERAH
	TaADF23	TraesCS6A02G247000.1	MSNSASGMAVSDQCKLKFQELKAKRSFRFIVFKINEKVQQVVVDRVGEKNESYDDFTACLPADECRYAVFDFDFVTDENCQKSKIFFISWAPDTSRVRSKMLYASSKDRFKRELDGIQVELQATDPSEMSMDIVKGRAL
	TaADF24	TraesCS6B02G277600.1	MGIPCCKSNSASGMAVCDDCKLKFQELKAKRSFRFIVFKINEKVQQVVVDRVGEKNESYDDFTACLPADECRYAVFDFDFVTDENCQKSKIFFISWAPDTSRVRSKMLYASSKDRFKRELDGIQVELQATDPSEMSMDIVKGRAL
	TaADF25	TraesCS6D02G229200.1	MSNSASGMAVCDECKLKFQELKAKRSFRFIVFKINEKVQQVVVDRVGEKTESYDDFTACLPADECRYAVFDFDFVTDENCQKSKIFFISWAPDTSRVRSKMLYASSKDRFKRELDGIQVELQATDPSEMSMDIIKGRAL
Triticum dicoccoides (Td)	TdADF1	TRIDC1AG004410.1	PPPPPPSPQQPPQERAGSEEELYKRGHRIRLLLPRGVVPDCEASDMANAASGMAVDDECKLKFLELKAKRTHRFIIYKIDDKKKMVVVEKVGEPALNYEDFAASLPTNECRYAIFDYDFVTEENCQKSKIFFVAWSPDTARVRSKMIYASSKERFKRELDGIQVELQATDPTEVGFDVIQGRAN
	TdADF2	TRIDC2BG062470.1	MANSASGMAVSDECKLRFQELKAKRTFRFITFKINEQSQQVVVDRVGQPGETYADFTATIPADECRYAVFDFDFVTDENCQKSKIFFISWSPDTSRVRSKMLYASSKDRFKRELDGYQVELQATDPSEMTLDVVKARAL
	TdADF3	TRIDC2AG059300.1	PPDATVVASGAPSVERRESPSSAMANSASGMAVSDECKLKFQELKAKRSFRFITFKINEQTQQVVVDRVGQPGETYADFTATIPADECRYAVFDFDFVTDENCQKSKIFFISWSPDTSRVRSKMLYASSKDRFKRELDGYQVELQATEPSEMTLDIVKARAL
	TdADF4	TRIDC1AG027770.1	MELKRRKVHRYVIFKIDDSTEEVVVEKTGAPGESYDDFTASLPVDDCRYAVYDLDFVSDDNCRKSKIFFISWSPDDSRIRAKTIYAVSRNQFRHELDGVHFEIQATDPGDMDLEVLRVRANRT
	TdADF5	TRIDC2AG031240.1	SASGLAVHDDCKIKFSDLKARRSFRFIVFKIDEKSMEIKVERLGETSYGYEEFTNSLPADECRYAVYDLDFVTDENCQKSKIFFFSWSPDTARTRSKMLYASSKDRFRREMDGIQCEIQATDPSEMSLDIIKSRAH
	TdADF6	TRIDC4BG040110.2	RTAKPTPIQEAGKGHPPQASSNQRSSSTDISFPRRHRRRSAAMAMAYKMATEGMNIKEECKRWFTEMKWKKVHRFVVYKIDERTRAVLVDKVGGPGEGYDELVAALPGDDCRYAVFDFDFVSVDNCQKSKIFFIAWSPAASRIRAKILYATSKQGLRRVLEGVHYEVQATERSEMGFDVIRERAQ
	TdADF7	TRIDC5BG064250.1	WLVVNFLVSIILLCVFFLQSNASSGMGVAPDIRETFLELQMKKAFRYVIFKIEEKQKQVVVEKTGATTESYDDFLACLPEKDCRYALYDFDFVTGENVQKSKIFFIAWSPDTSRIRAKMLYSTSKDRIKQELDGFHYEIQATDPTEVELGVLRDRAH
	TdADF8	TRIDC5BG073590.1	MHRFITYRLENQKEVIVDQTGEREATYEDFTKTLPENDCRFAVFDFDFTTPEDVPKSRIFYIFWSPDTAKVRSKMTYASTNEKFKRTLDGIQIEMQATDPSEMSLDVIKERAH
	TdADF9	TRIDC5AG060280.1	MAILSAKNEVFFLIYVCLELWDNLEQRLILKTFWLVVNFLVSIILLCVFFLQSNASSGMGVAPDIRETFLELQMKKAFRYVIFKIEEKQKQVVVEKTGATTESYDDFLACLPENDCRYALYDFDFVTGENVQKSKIFFIAWSPDTSRIRAKMLYSTSKDRIKQELDGFHYEIQATDPTEVKLDVLRDRAH
	TdADF10	TRIDC4AG010400.1	TLLLYKADPAPPHLIVKRQADQTHTHTRPRGRQPSSSLKQPTRRQGRTPPFFHPPILPSVPRPRRRRPAAMAMAYKMATEGMNIKEECKRWFTEMKWKKVHRFVVYKIDERTRAVLVDKVGGPGEGYDELVAALPGDDCRYAVFDFDFVSVDNCQKSKIFFIAWSPAASRIRAKILYATSKQGLRRVLEGVHYEVQATERSEMGFDVIRERAQ
	TdADF11	TRIDC2BG035660.1	MANSASGLAVHDDCKIKFSDLKARRSFRFIVFKIDEKSMEIKVERLGETSYGYEEFTNSLPADECRYAVYDLDFVTDENCQKSKIFFFSWSPDTARTRSKMLYASSKDRFRREMDGIQCEIQATDPSEMSLDIIKSRAH
	TdADF12	TRIDC5BG073580.1	MANAVSGVAVSEECVRAFQELRAGRAHRFVVYKMDDAVQQVVVDKVGGRDAGFDDLAAALPADDCRYAVYDLDFTVGDATAKGADGEAPRSKIFFISWSPASAEVKSKMIYASSNEGFKKELDGTQIDVQATDPSELTLDILKDHAT
	TdADF13	TRIDC5BG073550.1	MANSVSGVAVNEECVKAFQELRAERKHRFVVYKMDDDAQQVVVDKVGALDATFDDLAAAMPADDCRYAVYDLDFVSEDSAGETPRSKIFFIHWSPESADARNKMLYASSTEGLKKELDGVQIDVQATDASELTLDILKDYTT
	TdADF14	TRIDC6AG038110.1	PRPCLLLNPRKEGRKQEKASTMSNSASGMAVSDQCKLKFQELKAKRSFRFIVFKINEKVQQVVVDRVGEKNESYDDFTACLPADECRYAVFDFDFVTDENCQKSKIFFISWAPDTSRVRSKMLYASSKDRFKRELDGIQVELQATDPSEMSMDIVKGRAL
	TdADF15	TRIDC5AG068340.1	ASEQQLQATQHTTLSTPSNPSTPTPLSPPLPSSAMANASSGAGIHDDCKLRFVELKSKRMHRFITYRLENQKEVIVDQTGEREATYEDFTKTLPENDCRFAVFDFDFTTPEDVPKSRIFYIFWSPDTAKVRSKMTYASTNEKFKRTLDGIQIEMQATDPSEISLDVIKERAH
	TdADF16	TRIDC5AG068310.1	MTLSRRHGHGPPIKSPHQTLLNQQHSSHPTISFQSSYQFPSQHQHTDFSSGQPPDPSTMANSVSGVAVNEECVKVFQELRAERKHRFVVYKMDDDAQQVVVDKVGALDATFDDLAAAMPADDCRYAVYDLDFVSEDSAGDTPRSKIFFIHWSPESADARNKMLYASSTEGLKKELDGVQIDVQATDASELTLNILKDYTT
	TdADF17	TRIDC5AG068330.1	MANAVSGVAVSEECVRAFQELRAGRAHRFVVYKMDDAVQRVVVDKVGGRDAGFDDLAAALPADDCRYAVYDLDFTVGDATAKGADGEAPRSKIFFISWSPASAEVKSKMIYASSNEGFKKELDGTQIDVQATDPSELTLDILKDHAT
	TdADF18	TRIDC1BG005670.1	QQPPQKRAGSEEELYKRGHRIRLLLPRAVVSEASDMANAASGMAVDDECKLKFLELKAKRTHRFIIYKIDDKKKMVVVEKVGEPALNYEDFAASLPTNECRYAIFDYDFVTEENCQKSKIFFVAWSPDTARVRSKMIYASSKERFKRELDGIQVELQATDPTEVGFDVIQGRAN
Triticum turgidum (Tt)	TtADF1	TRITD5Av1G232760.4	MANAVSGVAVSEECVRAFQELRAGRAHRFVVYKMDDAVQRVVVDKVGGRDAGFDDLAAALPADDCCYAVYDLDFTVGDATAKGADGEAPRSKIFFISWSPASAEVKSKMIYASSNEGFEKELDGTQIDVQATDPSELTLDILKDHAT
	TtADF2	TRITD1Av1G119850.1	MEFLGFTLMGGNSPAWIDVPERSKSAFMELKRRKVHRYVIFKIDDSTEEVVVEKTGAPGESYDDFTASLPVDDCRYAVYDLDFVSDDNCRKSKIFFISWSPDDSRIRAKTIYAVSRNQFRHELDGVHFEIQATDPGDMDLEVLRVRANRT
	TtADF3	TRITD2Av1G103770.1	MANSASGLAVHDDCKIKFSDLKARRSFRFIVFKIDEKSMEIKVERLGETSYGYEEFTNSLPADECRYAVYDLDFVTDENCQKSKIFFFSWSPDTARTRSKMLYASSKDRFRREMDGIQCEIQATDPSEMSLDIIKSRAH
	TtADF4	TRITD1Bv1G116960.1	MEFLGFTLMVGGNSPAWIDVPERSKSAFMELKRRKVHRYVIFKIDDSTEEVVVEKTGAPGESYDDFTASLPVDDCRYAVYDLDFVSDDNCRKSKIFFISWSPDDSRIRAKTIYAVSRNQFRHELDGVHFEIQATDPDDMDLEVLRVRANRT
	TtADF5	TRITD5Av1G212580.1	MAILSAKNEVFFLIYVCLELWDNLEQRLILKTFWLVVNFLVSIILLCVFFLQSNASSGMGVAPDIRETFLELQMKKAFRYVIFKIEEKQKQVVVEKTGATTESYDDFLACLPENDCRYALYDFDFVTGENVQKSKIFFIAWSPDTSRIRAKMLYSTSKDRIKQELDGFHYEIQATDPTEVKLDVLRDRAH
	TtADF6	TRITD4Av1G031780.1	MAMAYKMATEGMNIKEECKRWFTEMKWKKVHRFVVYKIDERTRAVLVDKVGGPGEGYDELVAALPGDDCRYAVFDFDFVSVDNCQKSKIFFIAWSPAASRIRAKILYATSKQGLRRVLEGVHYEVQATERSEMGFDVIRERAQ
	TtADF7	TRITD5Av1G232800.1	MENGREDGGARIDGSKTPAHPYLTRQMSNLGFRQKPLRRPDDSRSAQEAANASSGAGIHDDCKLRFVELKSKRMHRFITYRLENQKEVIVDQTGEREATYEDFTKTLPENDCRFAVFDFDFTTPEDVPKSRIFYIFWSPDTAKVRSKMTYASTNEKFKRTLDGIQIEMQATDPSEISLDVIKERAH
	TtADF8	TRITD2Bv1G103360.1	MANSASGLAVHDDCKIKFSDLKARRSFRFIVFKIDEKSMEIKVERLGETGYGYEEFTNSLPADECRYAVYDLDFVTDENCQKSKIFFFSWSPDTARTRSKMLYASSKDRFRREMDGIQCEIQATDPSEMSLDIIKSRAH
	TtADF9	TRITD5Bv1G231900.1	MANSVSGVAVNEECVKAFQELRAERKHRFVVYKMDDDAQQVVVDKVGALDATFDDLAAAMPADDCRYAVYDLDFVSEDSAGETPRSKIFFIHWSPESADARNKMLYASSTEGLKKELDGVQIDVQATDASELTLDILKDYTT
	TtADF10	TRITD5Bv1G232040.2	MANAVSGVAVSEECVRAFQELRAGRAHRFVVYKMDDAVQQVVVDKVGGRDAGFDDLAAALPADDCRYAVYDLDFTVGDATAKGADGEAPRSKIFFISWSPASAEVKSKMIYASSNEGFKKELDGTQIDVQATDPSELTLDILKDHAT
	TtADF11	TRITD4Bv1G138050.1	MAMAYKMATEGMNIKEECKRWFTEMKWKKVHRFVVYKIDERTRAVLVDKVGGPGEGYDELVAALPGDDCRYAVFDFDFVSVDNCQKSKIFFILRSPAASRIRAKILYATSKQGLRRVLEGVHYEVQATERSEMGFDVIRERAQ
	TtADF12	TRITD5Av1G232700.1	MTLSRRHGHGPPIKSPYQTLLNQQHSSHPTISFQSSYQFPSQHQHTDFSSGQPPDPSTMANSVSGVAVNEECVKVFQELRAERKHRFVVYKMDDDAQQVVVDKVGALDATFDDLAAAMPADDCRYAVYDLDFVSEDSAGDTPRSKIFFIHWSPESADARNKMLYASSTEGLKKELDGVQIDVQATDASELTLNILKDYTT
Triticum urartu (Tu)	TuADF1	TRIUR3_01926-P1	MANTDTIEPGGGVGPLPAPTLLTAGRYRKDKKGRGLRRRTSNASSGMGVAPDIRETFLELQMKKAFRYVIFKIEEKQKQVVVEKTGATTESYDDFLACLPENDCRYALYDFDFVTGENVQKSKIFFIAWSPDTSRIRAKMLYSTSKDRIKQELDGFHYEIQATDPTEVELDVLRDRAH
	TuADF2	TRIUR3_07713-P1	ANAASGMAVDDECKLKFLELKAKRTHRFIIYKIDDKKKMVVVEKVGEPALNYEDFAASLPTNECRYAIFDYDFVTEENCQKSKIFFVAWSPDTARVRSKMIYASSKERFKRELDGIQVELQATDPTEVGFDVIQGRAN
	TuADF3	TRIUR3_13876-P1	MENGREDGGARIDGSKTPAHPYLTRQMSNLGFRQKPLRRPDDSRSTQEAANASSGAGIHDDCKLRFVELKSKRMHRFITYRLENQKEVIVDQTGEREATYEDFTKTLPENDCRFAVFDFDFTTPEDVPKSRIFYIFWSPDTAKVRSKMTYASTNEKFKRTLDGIQIEMQATDPSEISLDVIKERAH
	TuADF4	TRIUR3_21903-P1	MAMAYKMATEGMNIKEECKRWFTEMKWKKVHRFVVYKIDERTRAVLVDKVGGPGEGYEELVAALPGDDCRYAVFDFDFVSVDNCQKSKIFFIAWSPAASRIRAKILYATSKQGLRRVLEGVHYEVQATERSEMGFDVIRERAQ
	TuADF5	TRIUR3_31227-P1	MEFLGFTLMGGNSPAWIDVPERSKSAFMELKRRKVHRYVIFKIDDSTEEVVVEKTGAPGESYDDFTASLPVDDCRYAVYDLDFVSDDNCRKSKIFFISWSPDDCRIRAKTIYAVSRNQFRHELDGVHFEIQATDPDDMDLEVLREDEHDTRHVDRSDCDGHSPGKWQHHCCP
Zea mays (Zm)	ZmADF1	Zm00001d051388_P002	MAVCDECKLKFQELKAKRSFRFIVFKINENVQQVVVDRLGGPGESYDAFTACFPANECRYAVFDFDFVTDENCQKSKIFFISWAPDTSRVRSKMLYASSKDRFKRELDGIQVELQATDPSEMSMDIVKSRAL
	ZmADF2	Zm00001d034644_P001	MANARSGVAVNDECMLKFGELQSKRLHRFITFKMDDKFKEIVVDQVGDRATSYDDFTNSLPENDCRYAIYDFDFVTAEDVQKSRIFYILWSPSSAKVKSKMLYASSNQKFKSGLNGIQVELQATDASEISLDEIKDRAR
	ZmADF3	Zm00001d021497_P001	MANSSSGLAVNDECKVKFRELKSRRSFRFIVFRIDDTDMEIKVDRLGGPNQGYGDFTDSLPANECRYAIYDLDFTTIENCQKSKIFFFSWSPDTARTRSKMLYASSKDRFRRELDGIQCEIQATDPSEMSLDIVRSRTN
	ZmADF4	Zm00001d035625_P001	MANAASGMAVDDDCKRRFLELKAKRTHRFIIYRIDEKKKMVVVEQVGKPVLGYDDFAASLPANECRYAIFDYDFVTEENCQKSKIFFIAWSKMIYASSKERFKRELDGIQVDLQATDSAEVGLDVIQGRAS
	ZmADF5	Zm00001d006372_P001	MQANSSSGLAVSDECKVKFRDLKARRSFRFIVFRIDDKDMEIKVDRLGEPNQGYGDFTDSLPADECRYAIYDLDFTTVENCQKSKIFFFSWSPDTARTRSKMLYASSKDRFRRELDGIQCEIQATDPSEMSLDIVKSRTN
	ZmADF6	Zm00001d029656_P001	MEVLGFAAMGGGSPAWIDVPERSKSAFMELKRRKVHRYVIFKIDDSREEVVVDKIGAPGESYDDFTASLPTDDCRYAVYDLDFVSDDNCRKSKIFFISWSPSDSRIRAKTIYAVSRNQFRHELDGVHFEIQATDPDDMNLEVLRGRANRT
	ZmADF7	Zm00001d002714_P001	MANSASGMAVSDECKLKFQELKSKRSFRFITFKINEQTQQVVVDRLGQPGDTYDDFTGSMPESECRYAVFDFDFTTDENCQKSKILFISWSPDTSRVRSKMLYASSKDRFKRELEGIQLELQATDPSEMSMDIVRARAL
	ZmADF8	Zm00001d028392_P001	MAMAYKMATEGMNVKEECQRWFMEMKWKKVHRFVVYKIDERSRAVLVDKVGGPGEGYEELVAALPGDDCRYAVFDFDFVTVDNCQKSKIFFIAWSPAASRIRAKILYATSKQGLRRLLDGVHYEVQATDPSEMGFDVIRGRAQ
	ZmADF9	Zm00001d047942_P002	MAMAYKMATEGMDVKEECQRWFMEMKWKKVHRFVVYRIDERSRAVLVDRVGGPGEGYEELVAALPGDDCRYAVFDFDFVSVDNCQKSKIFFIAWYVRTYEFLSCSRLQFPVHRLRLRPCPVVCLKEKKPVLSILTSAGRHASHSSQLTTRKLQIQWLFNQ
	ZmADF10	Zm00001d034643_P001	MANAASGVAVAEECVARFQELRGGRAHRFVVFKVDDALQRVVVEKAGGRAAGFGDLAASLPADDCRYAVYDHDFTVGVGDAAAAAGELEAPRSRIVFVAWAPEAAGVRSKMVYASSCEGFRKELDGVQVDLQATEPGELTLDVLNDHAS
	ZmADF11	Zm00001d017516_P001	MSNSASGMAVCDECKLKFLELKAKRSFRFIVFKINENVQQVVVDRLGGPGESYDAFRACFPANECRYAVFDFDFVTDENCQKSKIFFISWAPDASRVRSKMLYASSKDRFKRELDGIQVELQATEPSEMSMDIIKSRAL
	ZmADF12	Zm00001d012966_P001	MANARSGVAVNDECMLKFGELQSKRLHRFLTFKMDDKFKEIVVDQVGDRATSYEDFTNSLPENDCRYAIYDFDFVTAEDVQKSRIFYILWSPSSAKVKSKMLYASSNQKFKSGLNGIQVELQATDASEISLDEIKDRAR
	ZmADF13	Zm00001d035629_P001	MANAASGMAVDDDCKRRFLELKAKRTHRFIIYRIDEKKKMVVVEQVGKPVLGYDDFAASLPANECRYAIFDYDFVTEENCQKSKIFFIAWSPDTARVRSKMIYASSKERFKRELDGIQVDLQATDSAEVGLDVIQGRAS
	ZmADF14	Zm00001d034326_P001	MGVALKIRETFVELQMKKAFRYVIFKIEEKQKQVVVEKTGATTKNYDDFLASLLENDCRYALYDFDFVTRENVQKSKIFFIAWSPSTSRIRAKMLYSTSKDRIKYELDGFHYEIQATDPSEVDIEVLRERAH
	ZmADF15	Zm00001d013141_P001	MAFMRSRSNASSGMGVAPNIRETFVELQMKKAFRYVIFKIEEKQKQVVVEKTGATTESYDDFLASLPENDCRYALYDFDFVTGENVQKSKIFFIAWSPSTSRIRAKMLYSTSKDRIKYELDGFHYEIQATDPSEVDIEVLRERAH
