# Supplementary material for: Genome-Wide Identification and Low Temperature Responsive Pattern of Actin Depolymerizing Factor (ADF) Gene Family in Wheat (Triticum aestivum L.)
Source: Front Plant Sci. 2021 Feb 24;12:618984. doi: 10.3389/fpls.2021.618984 (PMC7943747; doi:10.3389/fpls.2021.618984)
Supplement: Supplementary Table 4 — Sequence similarities among the TaADF proteins. [file Table_4.XLSX]

## Sheet: Table S4
Table S4 ：Sequence similarities among the TaADF proteins
	TaADF1(1A)	TaADF2(1B)	TaADF3(1D)	TaADF4(2A)	TaADF5(2A)	TaADF6(2B)	TaADF7(2B)	TaADF8(2D)	TaADF9(2D)	TaADF10(4A)	TaADF11(4B)	TaADF12(4D)	TaADF13(5A)	TaADF14(5A)	TaADF15(5A)	TaADF16(5A)	TaADF17(5B)	TaADF18(5B)	TaADF19(5D)	TaADF20(5D)	TaADF21(5D)	TaADF22(5D)	TaADF23(6A)	TaADF24(6B)	TaADF25(6D)
TaADF1(1A)	100
TaADF2(1B)	99.33	100
TaADF3(1D)	98.01	98.68	100
TaADF4(2A)	54.26	54.26	54.26	100
TaADF5(2A)	51.45	51.45	51.45	68.7	100
TaADF6(2B)	52.17	52.17	52.17	69.47	99.28	100
TaADF7(2B)	53.28	53.28	53.28	96.21	70.29	71.01	100
TaADF8(2D)	53.49	53.49	53.49	99.24	69.47	70.23	96.97	100
TaADF9(2D)	50.72	50.72	50.72	68.7	99.28	98.56	70.29	69.47	100
TaADF10(4A)	56.06	56.06	56.06	55.73	46.32	47.06	54.07	54.96	46.32	100
TaADF11(4B)	56.06	56.06	56.06	55.73	46.32	47.06	54.07	54.96	46.32	100	100
TaADF12(4D)	55.3	55.3	55.3	55.73	47.06	47.79	54.07	54.96	47.06	99.3	99.3	100
TaADF13(5A)	43.15	43.66	43.15	50.36	46.58	46.58	51.37	50.36	46.58	46.15	46.15	45.45	100
TaADF14(5A)	53.79	53.79	54.23	55.73	51.45	51.45	56.93	55.73	51.45	50.74	50.74	50	41.38	100
TaADF15(5A)	39.13	39.13	39.13	56.92	54.68	54.68	58.7	56.92	54.68	42.65	42.65	43.38	45.89	48.55	100
TaADF16(5A)	45.99	45.99	45.99	51.91	46.38	46.38	53.62	51.91	46.38	47.06	47.06	46.32	72.11	42.14	43.88	100
TaADF17(5B)	43.84	44.37	43.84	52.52	47.26	47.26	53.42	52.52	47.26	46.85	46.85	46.15	97.96	43.45	47.26	74.15	100
TaADF18(5B)	46.72	46.72	46.72	52.67	47.1	47.1	54.35	52.67	47.1	47.79	47.79	47.06	74.15	42.75	43.88	97.89	76.19	100
TaADF19(5D)	39.13	39.13	39.13	56.92	54.68	54.68	58.7	56.92	54.68	42.65	42.65	43.38	45.89	48.55	100	42.45	45.89	42.45	100
TaADF20(5D)	54.48	54.48	54.93	56.49	52.17	52.17	57.66	56.49	52.17	51.47	51.47	50.74	41.38	98.62	49.28	42.86	43.45	43.48	49.28	100
TaADF21(5D)	43.66	43.66	43.66	50.36	45.89	45.89	51.37	50.36	45.89	46.85	46.85	46.15	95.92	42.07	47.26	70.75	96.6	72.79	47.26	42.07	100
TaADF22(5D)	46.72	46.72	46.72	52.67	47.1	47.1	54.35	52.67	47.1	47.79	47.79	47.06	74.15	42.86	43.88	92.5	76.19	99.3	43.88	43.57	72.79	100
TaADF23(6A)	51.82	51.82	51.82	87.12	73.19	73.19	86.33	87.12	73.19	52.59	52.59	51.85	51.37	59.12	56.52	51.45	53.42	52.17	56.52	59.85	51.37	52.17	100
TaADF24(6B)	50	50	51.82	86.36	73.72	73.72	85.51	86.36	73.72	52.59	52.59	51.85	50.34	57.64	56.93	50.35	52.41	51.82	56.93	58.33	50.34	51.06	98.55	100
TaADF25(6D)	51.82	51.82	51.82	86.36	73.91	73.91	85.61	86.36	73.91	54.07	54.07	53.33	51.37	59.85	57.25	52.17	53.42	52.9	57.25	60.58	51.37	52.9	97.12	97.83	100
note: the value represent the similarity (%) between two TaADFs
