# Supplementary material for: Genome-Wide Identification and Low Temperature Responsive Pattern of Actin Depolymerizing Factor (ADF) Gene Family in Wheat (Triticum aestivum L.)
Source: Front Plant Sci. 2021 Feb 24;12:618984. doi: 10.3389/fpls.2021.618984 (PMC7943747; doi:10.3389/fpls.2021.618984)
Supplement: Supplementary Table 5 — Ka/Ks ratios of collinearity TaADF genes in wheat. [file Table_5.XLSX]

## Sheet: Table S5
Table S5. Ka/Ks rtios of collinearity TaADF genes in wheat
No.	Gene Name	Gene ID	Chromosome	Gene Name	Gene ID	Chromosome	Ka	Ks	Ka/Ks	Duplication Event
1	TaADF10	TraesCS4A02G071400	4A	TaADF11	TraesCS4B02G227300	4B	3.62e-05	0.036234	0.001	segmental duplication
2	TaADF11	TraesCS4B02G227300	4B	TaADF12	TraesCS4D02G228100	4D	0.00224	0.020819	0.107594	segmental duplication
3	TaADF4	TraesCS2A02G410700	2A	TaADF8	TraesCS2D02G408100	2D	0.003402	0.083513	0.040739	segmental duplication
4	TaADF10	TraesCS4A02G071400	4A	TaADF12	TraesCS4D02G228100	4D	0.002034	0.060684	0.033524	segmental duplication
5	TaADF2	TraesCS1B02G197600	1B	TaADF1	TraesCS1A02G183100	1A	0.002613	0.079501	0.032869	segmental duplication
6	TaADF2	TraesCS1B02G197600	1B	TaADF3	TraesCS1D02G186600	1D	0.002831	0.045552	0.062144	segmental duplication
7	TaADF20	TraesCS5D02G423800	5D	TaADF14	TraesCS5A02G416100	5A	0.006349	0.059022	0.107576	segmental duplication
8	TaADF5	TraesCS2A02G227300	2A	TaADF9	TraesCS2D02G235200	2D	0.004059	0.091818	0.044211	segmental duplication
9	TaADF1	TraesCS1A02G183100	1A	TaADF3	TraesCS1D02G186600	1D	0.005183	0.063638	0.081452	segmental duplication
10	TaADF4	TraesCS2A02G410700	2A	TaADF7	TraesCS2B02G429500	2B	0.012423	0.123808	0.100343	segmental duplication
11	TaADF25	TraesCS6D02G229200	6D	TaADF24	TraesCS6B02G277600	6B	0.011346	0.098098	0.115657	segmental duplication
12	TaADF8	TraesCS2D02G408100	2D	TaADF7	TraesCS2B02G429500	2B	0.009082	0.194691	0.046648	segmental duplication
13	TaADF24	TraesCS6B02G277600	6B	TaADF23	TraesCS6A02G247000	6A	0.01112	0.123836	0.089798	segmental duplication
14	TaADF17	TraesCS5B02G491800	5B	TaADF21	TraesCS5D02G492300	5D	0.007187	0.276764	0.025966	segmental duplication
15	TaADF13	TraesCS5A02G478800	5A	TaADF17	TraesCS5B02G491800	5B	0.004868	0.28669	0.01698	segmental duplication
16	TaADF19	TraesCS5D02G492400	5D	TaADF15	TraesCS5A02G478900	5A	0.000261	0.260691	0.001	segmental duplication
17	TaADF25	TraesCS6D02G229200	6D	TaADF23	TraesCS6A02G247000	6A	0.011235	0.133873	0.08392	segmental duplication
18	TaADF9	TraesCS2D02G235200	2D	TaADF6	TraesCS2B02G255200	2B	0.008032	0.226202	0.035509	segmental duplication
19	TaADF5	TraesCS2A02G227300	2A	TaADF6	TraesCS2B02G255200	2B	0.003919	0.233036	0.016818	segmental duplication
20	TaADF13	TraesCS5A02G478800	5A	TaADF21	TraesCS5D02G492300	5D	0.012113	0.329631	0.036747	segmental duplication
21	TaADF18	TraesCS5B02G491500	5B	TaADF16	TraesCS5A02G478500	5A	0.005009	0.467608	0.010712	segmental duplication
22	TaADF16	TraesCS5A02G478500	5A	TaADF22	TraesCS5D02G491900	5D	0.168278	1.16628	0.144286	segmental duplication
23	TaADF17	TraesCS5B02G491800	5B	TaADF18	TraesCS5B02G491500	5B	0.079173	0.835659	0.094743	tandem duplication
24	TaADF4	TraesCS2A02G410700	2A	TaADF23	TraesCS6A02G247000	6A	0.073935	4.62275	0.015994	segmental duplication
25	TaADF4	TraesCS2A02G410700	2A	TaADF24	TraesCS6B02G277600	6B	0.072059	3.75106	0.01921	segmental duplication
26	TaADF25	TraesCS6D02G229200	6D	TaADF7	TraesCS2B02G429500	2B	0.080061	3.29418	0.024304	segmental duplication
27	TaADF8	TraesCS2D02G408100	2D	TaADF23	TraesCS6A02G247000	6A	0.07534	6.26058	0.012034	segmental duplication
28	TaADF23	TraesCS6A02G247000	6A	TaADF7	TraesCS2B02G429500	2B	0.082541	3.21963	0.025637	segmental duplication
29	TaADF8	TraesCS2D02G408100	2D	TaADF24	TraesCS6B02G277600	6B	0.072502	5.21836	0.013894	segmental duplication
30	TaADF24	TraesCS6B02G277600	6B	TaADF7	TraesCS2B02G429500	2B	0.083721	2.74396	0.030511	segmental duplication
31	TaADF4	TraesCS2A02G410700	2A	TaADF25	TraesCS6D02G229200	6D	0.072601	4.59543	0.015798	segmental duplication
32	TaADF8	TraesCS2D02G408100	2D	TaADF25	TraesCS6D02G229200	6D	0.072527	6.05626	0.011976	segmental duplication
