# Supplementary material for: Genome-Wide Identification and Low Temperature Responsive Pattern of Actin Depolymerizing Factor (ADF) Gene Family in Wheat (Triticum aestivum L.)
Source: Front Plant Sci. 2021 Feb 24;12:618984. doi: 10.3389/fpls.2021.618984 (PMC7943747; doi:10.3389/fpls.2021.618984)
Supplement: Supplementary Table 6 — The number of ADF proteins of different subgroups in phylogenetic tree. [file Table_6.XLSX]

## Sheet: Table S6
Table S6. The number of ADF proteins of different subgroups in phylogenetic tree
Species	I	Ⅱ	Ⅲ	Ⅳ
Aegilops tauschii	1	2	2	3
Arabidopsis thaliana	2	1	0	9
Hordeum vulgare	1	2	3	5
Oryza sativa	1	4	1	5
Triticum aestivum	3	5	6	11
Triticum dicoccoides	2	3	4	9
Triticum turgidum	2	3	4	3
Triticum urartu	1	2	0	2
Zea mays	2	3	1	9
