# Supplementary material for: Genome-Wide Identification and Low Temperature Responsive Pattern of Actin Depolymerizing Factor (ADF) Gene Family in Wheat (Triticum aestivum L.)
Source: Front Plant Sci. 2021 Feb 24;12:618984. doi: 10.3389/fpls.2021.618984 (PMC7943747; doi:10.3389/fpls.2021.618984)
Supplement: Supplementary Table 7 — ADF collinear gene pairs between wheat and other selected species. [file Table_7.xlsx]

## Sheet: Table S7
Table S7. ADF collinear gene pairs between wheat and other selected species
Wheat & Ae. tauschii	Wheat & T. dicoccoides	Wheat & Barley	Wheat & Rice
TraesCS1B02G197600&AET1Gv20476700	TraesCS1A02G183100&TRIDC1AG027770	TraesCS1A02G183100&HORVU1Hr1G048450	TraesCS1B02G197600&Os10t0521100-01
TraesCS1D02G186600&AET1Gv20476700	TraesCS1B02G197600&TRIDC1AG027770	TraesCS1B02G197600&HORVU1Hr1G048450	TraesCS1D02G186600&Os10t0521100-01
TraesCS2A02G410700&AET2Gv20910900	TraesCS2A02G410700&TRIDC2AG059300	TraesCS1D02G186600&HORVU1Hr1G048450	TraesCS2A02G410700&Os02t0663800-01
TraesCS2B02G429500&AET2Gv20910900	TraesCS2A02G227300&TRIDC2AG031240	TraesCS2A02G410700&HORVU2Hr1G097130	TraesCS2A02G410700&Os04t0555700-01
TraesCS2D02G408100&AET2Gv20910900	TraesCS2A02G410700&TRIDC2BG062470	TraesCS2B02G429500&HORVU2Hr1G097130	TraesCS2B02G429500&Os04t0555700-01
TraesCS4A02G071400&AET4Gv20574800	TraesCS2A02G227300&TRIDC2BG035660	TraesCS2B02G255200&HORVU2Hr1G053570	TraesCS2D02G408100&Os04t0555700-01
TraesCS4B02G227300&AET4Gv20574800	TraesCS2B02G429500&TRIDC2AG059300	TraesCS2D02G235200&HORVU2Hr1G053570	TraesCS4A02G071400&Os03t0243100-01
TraesCS4D02G228100&AET4Gv20574800	TraesCS2B02G255200&TRIDC2AG031240	TraesCS2D02G408100&HORVU2Hr1G097130	TraesCS4B02G227300&Os03t0243100-01
TraesCS5A02G416100&AET5Gv20962200	TraesCS2B02G255200&TRIDC2BG035660	TraesCS4A02G071400&HORVU4Hr1G063830	TraesCS4D02G228100&Os03t0243100-01
TraesCS5A02G478500&AET5Gv21107600	TraesCS2B02G429500&TRIDC2BG062470	TraesCS4B02G227300&HORVU4Hr1G063830	TraesCS5A02G478800&Os03t0820500-01
TraesCS5A02G478800&AET5Gv21108200	TraesCS2D02G408100&TRIDC2AG059300	TraesCS4D02G228100&HORVU4Hr1G063830	TraesCS5A02G478900&Os03t0820600-01
TraesCS5B02G491500&AET5Gv21107600	TraesCS2D02G235200&TRIDC2AG031240	TraesCS5A02G416100&HORVU5Hr1G100770	TraesCS5A02G416100&Os03t0780400-01
TraesCS5B02G491800&AET5Gv21108200	TraesCS2D02G408100&TRIDC2BG062470	TraesCS5A02G478500&HORVU5Hr1G113060	TraesCS5B02G491800&Os03t0820500-01
TraesCS5D02G423800&AET5Gv20962200	TraesCS4A02G071400&TRIDC4AG010400	TraesCS5A02G478900&HORVU5Hr1G113010	TraesCS5D02G492300&Os03t0820500-01
TraesCS5D02G491900&AET5Gv21107600	TraesCS4A02G071400&TRIDC4BG040110	TraesCS5B02G491500&HORVU5Hr1G113060	TraesCS5D02G492400&Os03t0820600-01
TraesCS5D02G492300&AET5Gv21108200	TraesCS4B02G227300&TRIDC4AG010400	TraesCS5D02G423800&HORVU5Hr1G100770	TraesCS5D02G423800&Os03t0780400-01
	TraesCS4B02G227300&TRIDC4BG040110	TraesCS5D02G491900&HORVU5Hr1G113060	TraesCS6A02G247000&Os02t0663800-01
	TraesCS4D02G228100&TRIDC4AG010400	TraesCS5D02G492400&HORVU5Hr1G113010	TraesCS6A02G247000&Os04t0555700-01
	TraesCS4D02G228100&TRIDC4BG040110		TraesCS6B02G277600&Os02t0663800-01
	TraesCS5A02G416100&TRIDC5AG060280		TraesCS6B02G277600&Os04t0555700-01
	TraesCS5A02G478500&TRIDC5AG068310		TraesCS6D02G229200&Os02t0663800-01
	TraesCS5A02G478800&TRIDC5AG068330		TraesCS6D02G229200&Os04t0555700-01
	TraesCS5A02G478900&TRIDC5AG068340
	TraesCS5A02G416100&TRIDC5BG064250
	TraesCS5A02G478800&TRIDC5BG073580
	TraesCS5A02G478900&TRIDC5BG073590
