# Supplementary material for: Genome-Wide Identification and Low Temperature Responsive Pattern of Actin Depolymerizing Factor (ADF) Gene Family in Wheat (Triticum aestivum L.)
Source: Front Plant Sci. 2021 Feb 24;12:618984. doi: 10.3389/fpls.2021.618984 (PMC7943747; doi:10.3389/fpls.2021.618984)
Supplement: Supplementary Table 8 — The log2 (fold change) of differently expressed genes (DEGs) under cold stresses. [file Table_8.XLSX]

## Sheet: Table S8
Table S8. The log2 (fold change) of differently expressed genes (DEGs) under cold stresses
	CA vs UCA	CAF vs CA	UCAF vs UCA
TaADF18	5.2822	1.6558	4.8838
TaADF22	4.5233	1.7916	--
TaADF16	3.7227	1.5622	4.1185
TaADF21	1.5158	--	1.6381
TaADF13	1.0501	--	--
TaADF20	-2.0192	--	--
TaADF17	--	1.3092	--
Note: DEGs, |log2 (fold change)| >1 and p < 0.05
